# Supplementary material for: Would Surgeons Like to Be Submitted to Anal Fistulotomy? An International Web-Based Survey
Source: J Clin Med. 2023 Jan 20;12(3):825. doi: 10.3390/jcm12030825 (PMC9918049; doi:10.3390/jcm12030825)
Supplement: Supplementary file 1 [file jcm-12-00825-s001.zip]

Archive with 1 entries (1 files):
- jcm-2167901-supplementary.pdf
